# Supplementary material for: Collateral positives of COVID-19 for culturally and linguistically diverse communities in Western Sydney, Australia
Source: PLoS One. 2022 Dec 9;17(12):e0278923. doi: 10.1371/journal.pone.0278923 (PMC9733867; doi:10.1371/journal.pone.0278923)
Supplement: S2 File — (CSAPLAN) [file pone.0278923.s002.csaplan]

<?xml version="1.0" encoding="utf-8" standalone="no"?>
<SPSSComplexSamples version="1.0">
	<Header copyright="Copyright (c) IBM Corp., 2012. All Rights Reserved."/>
	<AnalysisDesign SRSestimator="wor" numberOfStages="1">
		<AnalysisStage estimationMethod="wr" stageNumber="1"/>
		<Weight>
			<Variable name="post_str_wt"/>
		</Weight>
	</AnalysisDesign>
</SPSSComplexSamples>
